# Supplementary material for: Development and validation of quick Acute Kidney Injury-score (q-AKI) to predict acute kidney injury at admission to a multidisciplinary intensive care unit
Source: PLoS One. 2019 Jun 20;14(6):e0217424. doi: 10.1371/journal.pone.0217424 (PMC6586286; doi:10.1371/journal.pone.0217424)
Supplement: S2 File — (CSV) [file pone.0217424.s003.csv]

Age	Gender	Heightcm	aki	akistage	akiy	bmi	diabetes	eGFR_admon	hypertension	lactate_admon	nc_value	nefrotoxic_drugs	pco2_t0	peep_t0	sofa_cv	surgery	weightkg	sample_type
59	0	165	aki_entro48	1	1	24	0	107	0	1	0	0	37	5	0	1	65	Derivation
77	1	178	no aki	0	0	31	0	76	1	2	0	0	30	6	0	0	98	Derivation
63	1	175	aki_Acq	1	1	26	1	41	1	4	0	0	55	12	0	0	80	Validation
76	0	170	aki_entro48	1	1	29	0	89	0	1	0	1	39	7	0	1	85	Validation
68	1	180	no aki	0	0	25	0	52	1	1	0	1	42	7	3	1	80	Derivation
65	1	180	aki_Acq	1	1	31	0	95	0	1	0	1	67	12	0	0	100	Derivation
62	1	180	no aki	0	0	31	0	65	0	2	0	0	36	0	0	0	100	Validation
25	1	170	no aki	0	0	28	0	114	0	5	0	0	45	0	1	0	80	Validation
74	0	169	no aki	0	0	19	1	88	0	1	0	0	39	5	1	1	53	Derivation
64	1	175	no aki	0	0	26	0	112	1	1	0	0	90	.	3	0	80	Derivation
64	1	165	aki_Acq	1	1	24	0	106	1	2	0	1	33	6	0	1	65	Derivation
73	1	180	no aki	0	0	25	0	86	0	1	0	1	40	8	3	1	80	Derivation
26	1	175	no aki	0	0	24	0	127	0	4	0	0	42	0	0	1	75	Derivation
68	1	175	no aki	0	0	24	0	98	0	1	0	1	29	5	4	1	75	Validation
41	0	165	no aki	0	0	29	0	124	0	3	0	0	29	0	1	1	79	Derivation
86	1	175	no aki	0	0	24	1	82	0	3	0	0	41	8	1	0	75	Derivation
60	1	175	no aki	0	0	24	0	86	1	10	0	1	39	8	3	0	75	Derivation
67	1	180	aki_entro48	2	1	39	0	72	1	3	0	1	49	9	3	1	127	Validation
19	0	170	no aki	0	0	16	1	106	0	2	0	0	39	9	0	0	45	Validation
45	0	170	no aki	0	0	24	0	110	0	1	0	0	36	0	0	0	70	Validation
78	0	165	no aki	0	0	26	0	61	1	2	0	0	36	8	0	0	70	Derivation
81	0	165	no aki	0	0	30	1	31	1	1	0	0	46	0	0	0	83	Derivation
77	0	160	no aki	0	0	26	0	87	1	2	0	0	31	8	3	1	67	Validation
71	1	175	no aki	0	0	24	0	85	1	1	0	1	35	6	3	1	75	Validation
71	1	175	aki_Acq	1	1	24	0	69	1	1	0	0	45	10	0	1	75	Derivation
70	1	170	aki_Acq	1	1	22	0	101	0	2	0	0	35	14	3	0	65	Validation
44	0	168	no aki	0	0	21	0	109	0	2	0	0	17	6	3	0	60	Derivation
71	0	165	no aki	0	0	44	1	54	1	2	0	0	70	8	0	0	120	Derivation
55	0	165	no aki	0	0	20	0	107	1	2	0	0	47	5	3	1	55	Derivation
55	0	170	no aki	0	0	22	0	111	0	1	0	0	33	5	0	1	65	Validation
71	0	165	aki_entro48	1	1	24	0	101	0	2	0	0	32	5	3	1	65	Derivation
73	0	165	no aki	0	0	20	0	110	1	1	0	0	34	0	3	1	55	Derivation
77	1	175	aki_after48	2	1	23	1	56	1	2	0	0	35	10	0	0	71	Derivation
82	1	175	no aki	0	0	26	1	84	1	5	0	0	46	8	0	0	80	Derivation
21	1	180	no aki	0	0	19	0	137	0	2	0	0	27	8	0	0	60	Derivation
65	0	160	aki_Acq	1	1	21	0	35	0	1	0	0	47	8	3	1	55	Validation
88	1	170	no aki	0	0	26	0	76	1	8	0	1	40	0	4	1	75	Derivation
78	0	165	aki_entro48	1	1	20	0	95	1	2	0	1	34	5	0	0	55	Derivation
75	1	175	no aki	0	0	26	0	82	1	2	0	0	42	9	0	1	80	Derivation
64	1	185	no aki	0	0	29	1	72	0	1	0	0	37	8	0	1	100	Derivation
70	0	168	no aki	0	0	28	0	77	1	1	0	0	40	0	0	0	80	Derivation
77	0	170	no aki	0	0	21	0	86	0	1	0	0	38	5	2	1	62	Derivation
70	0	180	no aki	0	0	26	0	106	0	1	0	0	25	10	0	0	85	Derivation
81	0	160	no aki	0	0	23	0	58	1	3	0	0	59	9	3	0	60	Derivation
61	1	170	no aki	0	0	24	1	68	0	1	0	0	25	9	0	0	70	Derivation
60	0	165	no aki	0	0	29	1	112	1	1	0	0	50	12	0	0	80	Derivation
68	0	165	no aki	0	0	26	0	90	0	2	0	0	30	7	0	1	70	Derivation
56	1	180	no aki	0	0	26	0	103	0	2	0	0	47	6	1	0	85	Validation
74	1	170	no aki	0	0	29	1	95	1	2	0	0	43	11	0	0	85	Validation
55	1	170	aki_entro48	1	1	24	0	59	1	2	0	0	41	7	3	1	70	Derivation
60	1	175	no aki	0	0	26	0	123	0	2	0	0	38	10	0	0	80	Derivation
92	1	170	no aki	0	0	21	0	61	1	2	0	0	39	5	0	0	60	Derivation
36	0	170	no aki	0	0	29	0	120	0	1	0	0	48	10	0	0	85	Derivation
87	1	175	no aki	0	0	21	0	84	1	1	0	1	34	8	4	1	65	Validation
77	0	160	no aki	0	0	25	1	87	1	2	0	0	88	9	0	0	65	Derivation
48	0	168	no aki	0	0	25	0	96	0	2	0	0	41	8	0	1	70	Derivation
74	1	180	aki_entro48	2	1	30	1	64	1	2	0	0	38	10	3	0	96	Derivation
75	0	165	no aki	0	0	24	0	110	1	2	0	0	37	8	3	0	65	Validation
84	0	170	no aki	0	0	28	0	65	1	1	0	0	33	9	0	1	80	Derivation
69	0	165	no aki	0	0	29	0	90	1	4	0	0	39	10	0	1	80	Validation
46	1	180	no aki	0	0	28	0	103	1	5	0	0	38	5	0	1	90	Validation
67	0	165	aki_after48	2	1	28	0	95	1	2	0	0	45	10	0	0	75	Derivation
45	1	179	aki_Acq	1	1	25	0	98	0	2	0	0	35	4	3	0	80	Derivation
61	0	150	no aki	0	0	31	0	94	1	1	0	0	33	7	4	0	70	Validation
64	0	168	aki_entro48	1	1	28	0	96	1	3	0	.	43	8	4	0	80	Validation
85	0	150	no aki	0	0	24	0	49	1	2	0	0	38	0	0	1	55	Derivation
34	0	170	no aki	0	0	29	0	65	0	2	0	0	37	.	0	0	85	Validation
73	1	175	no aki	0	0	24	0	82	1	2	0	0	52	7	4	1	75	Validation
73	0	168	no aki	0	0	19	0	98	1	1	0	0	36	.	0	0	53	Validation
72	0	170	no aki	0	0	19	0	100	1	2	0	0	43	5	4	1	55	Validation
73	0	160	no aki	0	0	20	0	90	1	2	0	0	47	10	4	0	50	Derivation
62	0	160	no aki	0	0	20	0	105	0	1	0	0	40	0	0	1	50	Validation
74	0	165	no aki	0	0	28	.	68	.	14	0	0	60	6	4	0	75	Derivation
79	1	180	no aki	0	0	34	1	75	1	2	0	0	47	10	0	0	110	Derivation
68	1	170	aki_entro48	1	1	28	0	106	0	1	0	0	42	0	3	1	80	Derivation
76	1	172	aki_entro48	1	1	37	0	21	1	1	0	0	50	7	0	0	110	Derivation
79	0	168	no aki	0	0	25	0	68	1	1	0	0	36	8	0	0	70	Derivation
75	1	170	aki_entro48	2	1	31	1	27	1	3	0	1	27	.	3	0	90	Derivation
59	0	160	no aki	0	0	23	0	109	0	2	0	0	44	6	0	1	60	Derivation
48	1	175	no aki	0	0	23	.	115	.	1	0	0	30	6	0	0	70	Validation
87	0	165	no aki	0	0	24	1	69	1	2	0	0	35	7	0	1	65	Derivation
70	0	165	no aki	0	0	22	0	97	1	1	0	0	38	8	1	0	60	Derivation
78	0	170	no aki	0	0	28	0	88	1	1	0	0	30	0	0	.	80	Validation
55	1	175	no aki	0	0	29	1	118	0	1	0	0	29	6	0	1	90	Derivation
56	0	175	no aki	0	0	21	0	107	0	2	0	0	42	6	0	1	65	Derivation
76	1	170	no aki	0	0	24	0	90	1	1	0	1	36	6	4	1	70	Derivation
45	0	170	no aki	0	0	22	0	111	0	1	0	1	33	0	0	1	65	Derivation
74	0	155	no aki	0	0	25	0	96	1	3	0	0	38	5	0	1	60	Derivation
79	0	155	no aki	0	0	21	0	94	1	2	0	0	26	6	3	1	50	Derivation
61	1	175	no aki	0	0	23	0	100	0	1	0	1	38	6	0	0	70	Derivation
79	1	185	no aki	0	0	29	0	84	1	1	0	0	60	10	0	0	100	Validation
66	0	170	no aki	0	0	17	0	106	0	2	0	0	40	.	0	1	50	Derivation
47	1	180	no aki	0	0	24	0	73	0	1	0	0	51	8	4	0	78	Validation
58	1	177	aki_entro48	1	1	33	0	39	1	5	0	1	29	8	0	0	102	Validation
28	1	199	no aki	0	0	24	0	120	0	3	0	0	37	6	0	1	95	Validation
67	0	168	no aki	0	0	23	0	96	0	1	0	0	62	0	0	0	65	Validation
74	1	175	no aki	0	0	33	1	94	1	2	0	0	45	10	0	1	100	Derivation
31	1	170	aki_entro48	1	1	21	0	93	0	1	0	1	40	4	3	1	60	Validation
80	0	160	no aki	0	0	25	1	53	1	2	0	0	42	.	0	0	65	Derivation
70	1	165	aki_entro48	3	1	24	0	12	0	1	0	0	33	8	0	1	65	Validation
76	0	160	no aki	0	0	27	1	54	1	3	0	0	44	8	1	0	70	Derivation
83	0	165	aki_entro48	2	1	28	1	52	1	4	0	0	49	12	4	0	75	Derivation
69	1	170	aki_entro48	1	1	22	0	98	0	2	0	1	62	10	4	0	65	Derivation
85	1	175	aki_entro48	1	1	28	0	62	1	1	0	0	46	10	0	0	85	Derivation
23	0	165	aki_after48	1	1	22	0	128	0	1	0	0	26	0	0	0	60	Derivation
52	0	168	no aki	0	0	23	0	85	1	1	0	0	37	.	0	0	65	Derivation
36	1	180	aki_after48	1	1	23	0	31	0	1	0	0	37	6	0	1	75	Derivation
78	1	175	no aki	0	0	33	0	96	0	2	0	1	39	8	0	1	100	Validation
28	1	165	no aki	0	0	22	0	133	0	4	0	0	31	5	1	0	60	Derivation
65	1	172	no aki	0	0	26	0	87	1	2	0	0	35	8	1	1	78	Derivation
30	0	170	no aki	0	0	22	0	136	0	4	0	0	27	.	0	1	65	Derivation
69	1	175	no aki	0	0	26	0	68	1	1	0	0	26	8	0	1	80	Derivation
47	0	170	aki_Acq	1	1	24	0	91	0	2	0	0	43	5	4	0	70	Derivation
56	0	165	no aki	0	0	25	0	97	0	4	0	0	41	7	3	0	68	Validation
41	1	187	no aki	0	0	29	0	72	0	1	0	0	39	6	4	1	100	Validation
68	1	170	no aki	0	0	28	0	73	1	2	0	0	36	8	3	1	80	Derivation
42	1	175	no aki	0	0	22	0	116	0	1	0	0	39	9	1	0	68	Derivation
81	1	185	no aki	0	0	25	0	76	.	3	0	0	34	6	3	1	85	Derivation
78	1	175	no aki	0	0	26	1	91	1	2	0	0	43	8	3	1	80	Derivation
65	1	175	no aki	0	0	26	0	61	1	2	0	0	37	7	0	0	80	Validation
61	0	165	aki_entro48	1	1	24	0	98	0	2	0	0	29	.	0	1	65	Validation
67	0	160	aki_after48	3	1	25	0	112	1	1	0	1	32	0	4	1	65	Derivation
78	0	160	no aki	0	0	33	0	49	1	2	0	0	48	9	0	1	85	Validation
79	1	175	no aki	0	0	26	0	27	1	1	0	0	32	.	0	0	80	Derivation
91	0	160	aki_entro48	1	1	31	0	40	1	3	0	0	48	6	3	0	80	Derivation
81	0	150	no aki	0	0	33	1	35	1	3	0	0	33	9	0	0	75	Validation
84	0	160	no aki	0	0	20	0	87	1	2	0	0	44	.	3	1	50	Derivation
57	1	185	no aki	0	0	22	0	91	1	1	0	0	45	4	0	1	75	Derivation
29	1	182	aki_Acq	1	1	21	0	118	0	2	0	0	31	5	0	1	71	Validation
90	1	182	no aki	0	0	22	0	49	0	3	0	0	42	.	0	0	73	Validation
67	0	165	aki_after48	3	1	28	0	100	1	2	0	1	24	5	3	0	75	Derivation
47	0	168	no aki	0	0	23	0	121	0	1	0	0	31	5	0	1	65	Validation
81	0	163	no aki	0	0	26	1	56	1	2	0	0	65	8	1	0	70	Validation
58	1	175	aki_Acq	1	1	29	0	24	1	3	0	0	66	6	0	0	90	Derivation
70	1	180	aki_after48	1	1	34	1	82	1	1	0	0	75	5	0	0	110	Validation
86	1	180	no aki	0	0	28	0	81	1	1	0	0	40	10	3	1	90	Validation
19	1	185	no aki	0	0	23	0	148	0	2	0	0	31	.	0	1	80	Derivation
68	0	168	no aki	0	0	26	0	114	0	6	0	0	19	.	3	0	72	Derivation
32	1	180	no aki	0	0	20	0	90	0	2	0	1	35	9	0	0	65	Validation
80	0	168	no aki	0	0	27	0	57	1	4	0	0	29	5	4	0	75	Validation
77	0	170	aki_Acq	1	1	22	0	93	0	1	0	0	36	6	1	1	65	Derivation
71	1	173	no aki	0	0	37	0	64	1	5	0	0	37	10	0	1	110	Derivation
69	1	179	no aki	0	0	24	0	99	1	3	0	1	25	10	3	0	77	Derivation
67	1	175	no aki	0	0	39	0	94	1	1	0	0	40	8	0	1	120	Derivation
67	0	166	no aki	0	0	27	0	95	1	1	0	0	37	5	0	1	75	Validation
88	0	170	no aki	0	0	21	0	78	1	2	0	0	41	6	0	1	60	Derivation
66	1	175	no aki	0	0	28	1	81	0	1	0	0	44	6	0	1	85	Validation
49	1	170	aki_entro48	2	1	22	0	96	1	1	0	0	33	6	0	1	65	Validation
85	1	170	no aki	0	0	27	0	40	1	1	0	0	40	0	0	0	79	Derivation
58	1	180	no aki	0	0	31	0	111	1	2	0	1	37	10	4	1	100	Validation
79	0	165	no aki	0	0	24	1	88	1	2	0	0	29	.	4	0	65	Derivation
82	1	177	aki_entro48	2	1	30	0	15	1	3	0	1	36	10	3	0	95	Derivation
83	1	163	no aki	0	0	25	0	75	1	4	0	0	32	0	0	0	67	Derivation
86	0	160	no aki	0	0	20	0	81	1	1	0	0	34	6	0	1	50	Derivation
72	0	165	no aki	0	0	26	0	96	1	2	0	0	35	7	3	1	70	Derivation
77	1	175	aki_entro48	1	1	28	1	59	1	2	0	0	33	8	3	0	85	Derivation
29	1	165	no aki	0	0	24	0	137	0	4	0	0	36	8	0	0	65	Derivation
75	0	165	aki_after48	1	1	25	0	35	0	2	0	1	35	6	0	0	68	Derivation
71	1	173	aki_entro48	1	1	23	0	65	1	2	0	0	35	5	4	1	70	Derivation
46	0	164	no aki	0	0	19	0	100	0	1	0	0	40	0	0	0	52	Validation
82	0	168	no aki	0	0	23	0	60	1	2	0	0	41	.	0	0	65	Derivation
27	1	172	aki_after48	1	1	26	0	97	0	10	0	0	54	6	1	0	78	Derivation
78	1	175	no aki	0	0	28	0	93	1	3	0	0	39	6	3	0	85	Derivation
95	0	155	no aki	0	0	19	0	48	1	1	0	1	40	0	1	1	45	Derivation
81	1	175	aki_entro48	1	1	36	0	37	1	1	0	0	46	10	3	1	110	Derivation
35	1	180	no aki	0	0	28	0	143	0	2	0	0	46	10	0	1	90	Derivation
63	1	175	no aki	0	0	36	1	102	0	3	0	0	40	8	3	0	110	Validation
51	1	175	no aki	0	0	24	0	113	0	11	0	0	43	.	0	0	73	Derivation
77	0	160	no aki	0	0	26	0	92	1	1	0	0	39	6	3	1	67	Validation
75	1	180	no aki	0	0	25	0	86	1	1	0	1	30	.	1	1	80	Validation
80	0	165	no aki	0	0	24	0	21	1	2	0	0	49	5	1	0	65	Derivation
75	1	175	no aki	0	0	28	0	97	1	3	0	0	40	9	0	1	85	Validation
68	0	155	no aki	0	0	27	0	90	1	2	0	0	35	10	1	0	65	Validation
56	1	179	aki_Acq	1	1	19	0	30	0	6	0	1	69	7	0	1	62	Validation
75	0	145	no aki	0	0	29	0	38	1	1	0	0	35	5	0	1	62	Derivation
24	1	180	no aki	0	0	23	0	157	0	1	0	1	37	0	0	1	75	Derivation
74	1	168	no aki	0	0	24	0	73	1	1	0	0	33	4	3	1	68	Validation
39	1	180	no aki	0	0	30	0	122	0	2	0	0	47	.	0	1	96	Derivation
22	0	165	no aki	0	0	22	0	126	0	1	0	0	32	0	1	0	60	Derivation
65	0	165	no aki	0	0	22	1	67	1	1	0	0	31	.	0	0	60	Derivation
64	1	175	aki_Acq	3	1	23	1	10	0	15	0	1	17	0	4	0	70	Derivation
55	0	170	aki_Acq	3	1	17	0	4	1	2	0	0	25	0	3	0	50	Validation
87	1	175	no aki	0	0	23	0	87	1	2	0	0	51	6	0	1	70	Validation
66	1	185	no aki	0	0	22	0	98	0	1	0	1	36	0	0	0	75	Derivation
58	1	178	no aki	0	0	38	0	112	1	1	0	0	38	10	0	0	120	Derivation
76	1	170	no aki	0	0	24	1	64	0	1	0	0	51	0	3	0	70	Derivation
51	0	157	no aki	0	0	22	0	116	1	1	0	0	34	8	0	0	55	Derivation
78	1	180	no aki	0	0	31	1	78	1	2	0	0	71	12	2	0	100	Derivation
65	1	175	no aki	0	0	23	0	106	0	1	0	0	41	14	4	0	70	Derivation
66	1	172	no aki	0	0	24	0	109	0	1	0	1	43	7	0	0	70	Validation
33	1	177	no aki	0	0	32	0	120	0	3	0	0	46	8	0	0	100	Validation
69	0	165	no aki	0	0	31	0	90	1	2	0	0	32	.	0	0	85	Validation
76	1	175	no aki	0	0	21	1	46	1	2	0	0	43	6	0	1	65	Validation
43	1	175	no aki	0	0	30	0	112	1	1	0	0	43	0	0	0	93	Derivation
60	0	165	aki_Acq	1	1	22	0	112	1	2	0	0	35	7	3	1	60	Derivation
85	1	175	aki_after48	1	1	21	0	22	1	2	0	0	32	10	0	1	65	Derivation
69	0	165	no aki	0	0	22	0	99	1	1	0	1	39	.	0	0	60	Derivation
81	0	160	no aki	0	0	29	0	83	1	3	0	0	36	6	0	1	73	Derivation
61	0	156	aki_Acq	1	1	25	0	50	1	2	0	0	36	7	1	1	60	Derivation
81	0	160	aki_entro48	1	1	25	0	61	0	2	0	0	56	10	3	0	65	Derivation
78	1	165	no aki	0	0	33	1	60	1	2	0	0	45	8	4	1	90	Derivation
79	1	172	no aki	0	0	25	0	14	0	3	0	1	38	10	4	0	75	Derivation
79	1	172	no aki	0	0	23	0	83	1	1	0	0	38	6	0	0	68	Validation
88	0	160	aki_Acq	1	1	30	0	45	1	8	0	0	41	8	0	1	76	Validation
87	0	155	no aki	0	0	27	0	41	0	1	0	0	45	0	0	1	65	Validation
83	0	160	no aki	0	0	27	0	84	1	2	0	1	44	.	1	1	70	Derivation
51	0	180	no aki	0	0	22	0	88	1	2	0	0	31	5	0	0	70	Validation
29	1	170	no aki	0	0	21	0	120	0	3	0	0	44	0	0	0	60	Derivation
51	0	173	no aki	0	0	24	0	104	0	2	0	0	47	5	0	1	73	Validation
68	1	190	no aki	0	0	28	0	81	0	2	0	0	36	8	3	1	100	Validation
71	0	165	no aki	0	0	26	0	92	0	4	0	0	29	0	0	0	70	Validation
78	0	165	no aki	0	0	37	1	85	0	1	0	1	73	12	3	0	100	Derivation
44	1	185	no aki	0	0	26	0	112	0	1	0	0	37	6	4	1	90	Derivation
69	1	180	no aki	0	0	28	1	56	1	2	0	0	26	6	0	1	90	Validation
62	1	180	no aki	0	0	26	0	99	1	2	0	1	43	8	0	1	85	Derivation
82	1	175	aki_entro48	2	1	24	0	26	1	3	0	1	37	6	4	0	75	Derivation
68	1	190	no aki	0	0	28	0	94	0	1	0	0	45	8	3	0	100	Validation
75	1	185	no aki	0	0	26	0	87	1	1	0	0	39	8	0	1	90	Derivation
71	1	168	no aki	0	0	28	0	58	1	3	0	0	45	.	1	0	80	Derivation
53	1	176	no aki	0	0	29	0	108	0	2	0	0	38	0	0	0	90	Derivation
71	1	175	no aki	0	0	29	0	50	0	3	0	1	36	.	0	0	90	Derivation
77	0	170	no aki	0	0	19	0	91	0	1	0	0	43	.	0	1	55	Derivation
52	0	175	aki_Acq	1	1	28	0	104	0	8	0	0	31	6	3	0	85	Validation
63	1	180	no aki	0	0	26	0	94	0	2	0	0	33	0	0	0	85	Validation
53	1	176	no aki	0	0	29	0	108	0	2	0	0	38	0	0	1	90	Derivation
71	1	173	no aki	0	0	34	1	86	1	1	0	0	48	8	3	1	103	Validation
73	0	180	no aki	0	0	32	0	91	0	1	0	0	37	.	0	1	105	Derivation
65	1	180	aki_after48	1	1	26	1	55	1	2	0	1	37	5	0	1	85	Derivation
51	1	180	no aki	0	0	27	0	100	0	1	0	0	34	12	0	0	86	Derivation
76	1	175	aki_entro48	1	1	24	0	87	0	1	0	1	43	6	4	1	75	Derivation
71	1	180	aki_entro48	2	1	28	1	51	1	3	0	0	31	9	0	0	90	Derivation
75	1	160	no aki	0	0	18	0	79	1	4	0	1	51	.	3	0	45	Derivation
41	0	185	aki_entro48	1	1	30	0	112	0	4	0	1	43	10	0	0	103	Derivation
47	1	180	no aki	0	0	25	0	106	0	1	0	0	33	5	0	0	80	Derivation
81	0	155	no aki	0	0	37	0	75	1	2	0	1	39	7	3	1	90	Derivation
32	1	180	no aki	0	0	26	0	130	0	2	0	0	40	.	3	1	85	Derivation
80	1	170	aki_entro48	1	1	26	1	48	1	5	0	0	61	.	4	0	75	Derivation
78	0	170	aki_entro48	1	1	28	1	8	1	1	0	0	51	7	1	0	80	Derivation
77	0	165	aki_entro48	2	1	20	0	28	1	4	0	0	26	.	0	0	55	Validation
72	1	160	aki_Acq	1	1	23	0	53	1	2	0	1	45	6	4	0	60	Derivation
81	1	170	no aki	0	0	28	0	81	1	1	0	0	49	5	2	1	80	Derivation
49	1	170	no aki	0	0	29	0	90	0	2	0	0	41	7	0	1	85	Validation
79	1	180	no aki	0	0	25	0	86	1	1	0	0	29	10	0	1	80	Derivation
64	0	170	aki_entro48	2	1	40	0	17	0	1	0	0	28	.	0	0	115	Validation
82	1	175	aki_entro48	1	1	26	0	25	1	2	0	0	45	6	3	1	80	Derivation
83	0	155	no aki	0	0	19	0	83	0	2	0	0	19	5	0	1	45	Derivation
74	1	168	no aki	0	0	25	1	23	0	2	0	0	39	5	0	0	70	Validation
63	1	180	no aki	0	0	23	0	92	1	2	0	0	37	8	0	0	75	Validation
76	0	165	no aki	0	0	26	0	56	0	1	0	0	31	7	0	0	70	Derivation
50	1	180	aki_entro48	1	1	26	0	90	0	2	0	0	65	8	3	0	85	Derivation
71	1	180	no aki	0	0	35	1	41	1	2	0	0	50	.	1	0	112	Validation
53	0	170	no aki	0	0	38	0	103	0	1	0	0	52	.	0	1	110	Validation
74	0	160	aki_entro48	1	1	26	0	34	0	4	0	0	29	10	3	0	66	Derivation
65	1	175	no aki	0	0	25	1	118	1	7	0	0	31	10	0	0	78	Derivation
73	0	165	no aki	0	0	44	1	49	1	6	0	1	54	0	3	0	120	Validation
29	0	168	no aki	0	0	34	0	86	0	5	0	0	27	6	0	1	96	Derivation
77	0	155	no aki	0	0	21	0	84	1	1	0	0	34	.	3	0	50	Derivation
82	1	175	no aki	0	0	21	0	59	1	1	0	0	44	6	0	1	65	Derivation
80	1	170	no aki	0	0	22	0	90	0	1	0	0	38	6	0	1	65	Validation
90	1	173	no aki	0	0	24	0	89	1	2	0	0	34	8	0	1	71	Derivation
72	0	168	aki_Acq	1	1	27	0	42	0	2	0	0	36	5	0	1	75	Derivation
88	0	165	no aki	0	0	18	0	27	0	1	0	0	25	0	1	0	50	Derivation
71	1	170	no aki	0	0	24	0	75	1	3	0	1	35	0	0	0	70	Validation
81	1	180	aki_Acq	3	1	23	1	27	1	7	0	0	35	0	3	1	75	Derivation
66	1	170	aki_entro48	1	1	29	0	54	1	2	0	0	35	.	1	0	85	Derivation
78	1	180	no aki	0	0	29	0	24	0	1	0	0	48	7	4	1	95	Derivation
78	1	175	no aki	0	0	34	0	72	0	3	0	0	69	7	0	0	105	Derivation
42	1	180	no aki	0	0	28	0	155	1	2	0	0	38	10	2	0	90	Validation
71	1	175	no aki	0	0	23	0	89	0	1	0	0	46	.	1	0	70	Validation
38	0	175	no aki	0	0	24	0	114	0	1	0	0	46	.	0	0	75	Validation
72	1	170	no aki	0	0	28	1	77	1	2	0	1	43	5	0	1	80	Derivation
62	1	175	no aki	0	0	23	0	101	0	1	0	0	31	6	4	0	70	Derivation
66	0	170	no aki	0	0	25	0	104	1	1	0	0	41	0	0	0	72	Derivation
46	0	170	no aki	0	0	21	0	111	0	4	0	0	24	0	0	0	60	Derivation
81	0	170	no aki	0	0	22	1	90	1	1	0	1	50	8	0	1	65	Derivation
44	1	175	aki_after48	2	1	24	0	116	0	1	0	0	49	10	0	0	72	Derivation
78	1	170	no aki	0	0	26	1	86	1	3	0	0	36	8	3	1	75	Validation
83	1	185	no aki	0	0	25	0	86	0	2	0	0	34	8	0	0	85	Validation
79	1	175	aki_entro48	2	1	26	1	29	1	2	0	1	38	5	3	1	80	Validation
36	1	180	aki_entro48	1	1	23	0	29	0	2	0	0	55	8	0	0	75	Derivation
78	1	180	aki_entro48	2	1	26	0	84	1	2	0	1	49	0	3	1	85	Derivation
55	1	185	no aki	0	0	26	1	110	1	5	0	1	37	8	3	1	90	Derivation
85	0	170	aki_entro48	1	1	29	1	26	1	2	0	1	38	5	3	1	85	Derivation
36	0	180	aki_Acq	3	1	29	0	116	0	2	0	0	37	5	2	0	95	Validation
74	0	168	no aki	0	0	25	0	101	.	1	0	0	53	.	3	0	70	Derivation
69	1	176	aki_entro48	1	1	30	1	103	1	3	0	1	38	0	0	1	92	Derivation
83	1	180	no aki	0	0	26	0	49	1	3	0	0	69	9	0	0	85	Validation
59	1	165	aki_entro48	1	1	25	0	48	0	2	0	0	55	12	4	0	68	Derivation
35	1	180	no aki	0	0	28	0	124	0	3	0	0	51	7	0	0	90	Derivation
78	1	175	aki_entro48	1	1	23	1	31	1	3	0	0	38	.	0	0	70	Validation
19	1	178	no aki	0	0	19	0	104	0	1	0	0	32	6	0	1	60	Derivation
44	1	180	no aki	0	0	26	0	116	0	2	0	0	80	7	0	0	83	Derivation
77	0	160	no aki	0	0	21	0	64	1	3	0	0	32	6	1	0	55	Derivation
68	1	170	aki_after48	1	1	26	1	61	0	5	0	0	30	0	1	0	75	Validation
50	1	170	no aki	0	0	24	0	102	0	1	0	0	34	6	0	0	70	Derivation
27	1	170	no aki	0	0	22	0	122	0	1	0	0	47	.	0	0	65	Validation
46	1	197	aki_Acq	1	1	32	0	47	1	1	0	0	34	0	0	1	126	Validation
74	1	180	no aki	0	0	25	0	52	1	2	0	1	29	7	0	0	80	Derivation
46	1	175	aki_after48	1	1	23	0	116	0	1	0	0	36	10	0	0	70	Derivation
78	0	170	no aki	0	0	21	0	80	0	2	0	0	37	.	0	1	60	Validation
90	0	176	no aki	0	0	23	0	68	0	2	0	0	58	0	0	0	70	Derivation
46	0	170	aki_entro48	2	1	26	0	16	1	3	0	0	24	.	3	0	75	Derivation
64	0	165	aki_Acq	2	1	20	0	18	0	4	0	0	128	0	4	1	54	Derivation
40	1	170	no aki	0	0	34	0	78	0	2	0	0	42	6	0	1	97	Derivation
33	1	180	no aki	0	0	25	0	117	0	1	0	0	47	.	1	1	80	Derivation
38	1	170	no aki	0	0	19	0	128	0	1	0	1	36	0	1	0	55	Validation
39	1	175	no aki	0	0	24	0	117	0	1	0	0	33	.	0	0	75	Validation
83	0	160	no aki	0	0	25	0	65	0	1	0	0	49	6	0	0	65	Validation
67	1	175	no aki	0	0	33	0	102	1	1	0	0	49	.	0	1	101	Derivation
83	1	175	no aki	0	0	26	0	76	1	2	0	0	31	10	0	0	80	Derivation
51	1	174	no aki	0	0	23	0	109	0	2	0	1	37	8	0	0	70	Validation
40	1	170	no aki	0	0	22	0	124	0	1	0	0	79	12	4	1	65	Derivation
72	1	175	aki_entro48	2	1	26	1	32	1	1	0	0	51	10	4	0	80	Validation
69	1	167	aki_entro48	1	1	35	0	76	1	3	0	0	43	.	0	1	97	Validation
87	0	160	no aki	0	0	23	0	73	1	1	0	0	59	5	0	1	60	Validation
83	1	172	no aki	0	0	25	1	83	0	2	0	0	31	8	0	1	75	Derivation
79	0	168	aki_entro48	1	1	20	0	90	1	2	0	1	50	5	0	1	57	Derivation
28	1	178	no aki	0	0	27	0	112	0	1	0	0	40	0	1	1	85	Derivation
59	1	180	no aki	0	0	25	0	93	0	2	0	0	41	8	3	1	80	Derivation
24	1	190	no aki	0	0	25	0	133	0	2	0	1	62	.	0	1	90	Validation
43	0	170	no aki	0	0	40	0	101	0	2	0	0	37	80	0	1	116	Validation
54	1	175	no aki	0	0	20	0	108	0	1	0	0	38	6	0	0	60	Validation
73	1	180	aki_entro48	1	1	25	0	34	1	1	0	0	32	10	1	0	80	Derivation
33	0	170	no aki	0	0	28	0	120	0	1	0	0	36	0	0	0	80	Validation
64	1	180	no aki	0	0	26	1	80	0	2	0	0	37	0	0	0	85	Validation
87	0	170	aki_entro48	1	1	31	0	59	1	2	0	0	40	5	3	1	90	Validation
82	0	168	no aki	0	0	25	1	61	1	2	0	0	54	0	1	1	70	Derivation
73	1	175	no aki	0	0	23	0	69	0	2	0	1	50	8	4	1	70	Derivation
37	1	178	no aki	0	0	28	0	102	0	2	0	0	54	8	0	1	90	Derivation
60	1	178	aki_Acq	1	1	28	0	88	0	1	0	0	37	0	0	0	90	Derivation
83	1	180	no aki	0	0	23	0	56	1	2	0	0	40	8	1	1	76	Derivation
56	0	165	no aki	0	0	16	0	126	0	2	0	1	35	6	4	1	43	Derivation
22	1	180	no aki	0	0	25	0	127	0	10	0	0	54	6	3	1	80	Validation
67	1	170	no aki	0	0	24	0	115	1	1	0	0	25	10	0	0	70	Validation
70	0	170	aki_entro48	1	1	21	0	103	1	2	0	1	34	7	1	1	60	Derivation
62	1	175	no aki	0	0	23	0	102	1	1	0	1	44	0	0	0	70	Derivation
81	1	180	no aki	0	0	28	0	85	1	4	0	0	36	6	3	1	90	Validation
43	1	180	no aki	0	0	23	0	114	0	23	0	1	40	0	0	1	75	Derivation
80	1	161	no aki	0	0	22	0	88	0	3	0	0	21	0	1	1	57	Derivation
54	1	170	aki_entro48	2	1	33	1	41	1	11	0	0	80	12	4	0	95	Derivation
43	1	180	no aki	0	0	26	0	128	0	2	0	0	43	0	4	1	85	Derivation
75	0	165	no aki	0	0	35	0	91	0	1	0	0	48	6	0	1	96	Derivation
84	1	175	no aki	0	0	36	1	80	1	2	0	0	67	12	4	0	110	Validation
81	0	165	aki_entro48	2	1	28	0	21	0	16	0	0	54	.	4	0	75	Validation
84	1	175	no aki	0	0	20	0	52	0	2	0	0	37	6	1	0	60	Derivation
73	0	167	no aki	0	0	27	0	45	0	2	0	0	35	.	3	1	75	Derivation
75	1	170	no aki	0	0	24	0	88	0	1	0	0	45	5	4	0	70	Derivation
76	0	160	aki_entro48	1	1	25	0	46	1	3	0	0	39	10	4	0	65	Derivation
80	0	150	no aki	0	0	27	0	90	0	2	0	1	37	8	0	1	60	Derivation
88	0	160	no aki	0	0	22	0	53	1	3	0	0	50	9	4	1	56	Validation
51	0	160	aki_Acq	2	1	18	0	106	0	3	0	0	30	8	3	1	45	Validation
67	1	170	no aki	0	0	24	1	100	1	4	0	1	40	8	3	1	70	Derivation
59	1	168	no aki	0	0	19	0	101	0	2	0	0	48	7	0	0	55	Validation
26	0	165	no aki	0	0	22	0	78	0	2	0	0	39	0	0	1	60	Derivation
55	0	160	aki_Acq	2	1	27	0	69	1	3	0	0	39	5	1	0	70	Derivation
71	1	180	aki_Acq	1	1	22	0	51	1	2	0	0	43	7	4	0	70	Validation
63	0	165	aki_entro48	1	1	24	0	80	0	4	0	0	55	0	0	0	65	Derivation
74	1	170	no aki	0	0	36	0	91	1	6	0	0	42	9	3	0	105	Derivation
42	1	165	no aki	0	0	28	0	107	1	1	0	0	38	8	0	0	75	Derivation
84	1	170	no aki	0	0	28	0	58	1	2	0	1	39	.	0	1	80	Derivation
75	1	180	no aki	0	0	28	1	49	1	2	0	0	31	14	1	0	90	Validation
79	1	185	aki_entro48	1	1	23	0	81	1	2	0	0	63	7	3	0	80	Derivation
82	1	160	aki_after48	3	1	18	0	81	0	1	0	0	35	0	1	1	45	Derivation
52	1	170	no aki	0	0	24	0	57	0	2	0	0	32	8	3	1	70	Validation
72	1	173	no aki	0	0	22	0	89	0	12	0	0	31	6	0	1	65	Validation
60	1	185	no aki	0	0	30	0	93	1	2	0	0	.	.	0	1	102	Derivation
72	1	172	aki_after48	2	1	24	1	22	0	7	0	0	43	11	4	0	71	Validation
28	0	175	no aki	0	0	21	0	121	0	1	0	1	45	0	1	0	65	Derivation
85	1	180	no aki	0	0	30	1	79	1	1	0	0	88	12	0	0	98	Derivation
58	1	175	no aki	0	0	26	0	111	0	2	0	1	48	9	4	0	80	Derivation
87	1	180	no aki	0	0	26	0	64	0	1	0	0	42	6	0	0	85	Derivation
76	1	175	no aki	0	0	26	0	92	1	2	0	0	42	12	0	0	80	Derivation
77	1	190	no aki	0	0	22	0	85	0	1	0	0	40	8	1	1	80	Derivation
59	0	168	aki_entro48	1	1	46	1	100	0	1	0	1	32	10	2	0	130	Derivation
80	1	175	aki_entro48	1	1	27	0	45	1	1	0	0	47	10	3	0	83	Derivation
75	1	173	aki_entro48	1	1	40	0	22	1	2	0	0	86	10	0	0	120	Validation
43	0	165	aki_Acq	1	1	23	0	95	0	1	0	0	33	6	4	1	62	Derivation
62	1	178	no aki	0	0	27	0	50	1	2	0	0	43	8	1	0	85	Validation
73	1	182	aki_entro48	1	1	31	1	43	1	3	0	0	31	.	0	1	104	Derivation
47	1	180	aki_entro48	3	1	28	0	81	0	2	0	0	36	0	4	1	90	Derivation
65	1	174	no aki	0	0	33	0	90	0	1	0	0	28	8	3	1	99	Derivation
57	1	180	no aki	0	0	26	0	93	0	1	0	0	44	5	0	1	83	Derivation
77	0	168	no aki	0	0	24	0	91	0	0	0	0	67	10	0	0	68	Validation
68	1	170	no aki	0	0	34	1	30	1	2	0	0	41	9	0	0	98	Validation
58	1	180	aki_entro48	2	1	28	0	42	1	4	0	0	62	10	4	0	90	Derivation
84	1	174	aki_entro48	2	1	26	0	17	1	2	0	0	44	.	0	1	78	Derivation
64	1	170	aki_Acq	1	1	21	0	51	1	2	0	1	37	8	4	1	60	Derivation
53	1	175	aki_Acq	1	1	28	0	61	0	1	0	0	.	.	0	0	85	Validation
40	0	165	no aki	0	0	22	0	124	0	1	0	0	31	7	0	1	60	Derivation
81	0	165	aki_Acq	2	1	18	0	29	0	2	0	0	48	5	1	1	50	Validation
84	0	150	no aki	0	0	22	0	84	1	1	0	0	46	.	3	1	50	Validation
76	1	175	aki_after48	1	1	24	0	95	1	2	0	1	38	5	0	1	75	Derivation
71	0	160	no aki	0	0	35	1	61	0	2	0	0	52	8	0	0	90	Derivation
59	1	182	aki_entro48	1	1	26	0	98	0	3	1	0	40	6	0	1	85	Validation
73	1	185	aki_after48	1	1	29	0	57	0	6	1	0	36	12	0	1	100	Derivation
51	1	180	aki_entro48	1	1	31	0	108	0	3	1	0	42	8	0	1	100	Derivation
69	0	165	no aki	0	0	24	1	89	1	3	1	0	41	0	0	1	65	Derivation
60	1	165	no aki	0	0	24	0	89	1	1	1	1	51	7	0	0	65	Derivation
63	1	173	no aki	0	0	27	0	60	1	1	1	0	79	12	2	0	80	Derivation
80	1	180	no aki	0	0	22	0	54	0	3	1	0	34	0	0	1	70	Validation
78	0	165	aki_after48	1	1	24	0	90	1	2	1	1	39	6	4	1	65	Derivation
79	0	165	aki_entro48	2	1	31	1	30	1	3	1	0	39	14	4	0	85	Derivation
68	1	180	no aki	0	0	25	0	90	0	3	1	0	16	.	0	0	80	Derivation
81	0	160	no aki	0	0	27	0	13	1	1	1	1	33	6	3	1	68	Validation
79	1	175	no aki	0	0	26	0	82	1	2	1	0	29	0	3	1	80	Derivation
91	1	170	no aki	0	0	28	0	83	1	1	1	1	49	5	3	1	80	Derivation
27	1	182	aki_entro48	1	1	23	0	130	0	1	1	0	38	0	0	1	75	Validation
82	1	170	aki_Acq	1	1	21	0	32	0	4	1	1	37	6	4	0	60	Derivation
84	0	165	aki_entro48	1	1	24	0	30	0	2	1	0	47	7	3	0	65	Derivation
52	1	180	no aki	0	0	25	0	110	0	1	1	0	34	0	0	1	80	Validation
24	1	180	no aki	0	0	23	0	128	0	2	1	0	45	.	0	1	75	Derivation
68	0	170	aki_entro48	1	1	22	1	100	1	1	1	1	37	.	3	1	65	Derivation
84	0	160	aki_entro48	2	1	20	1	11	1	2	1	0	54	.	0	0	50	Derivation
71	1	170	no aki	0	0	28	0	100	0	2	1	0	21	6	0	1	80	Validation
90	1	170	no aki	0	0	24	0	75	1	1	1	0	46	7	0	1	70	Derivation
70	1	180	no aki	0	0	22	1	92	0	1	1	0	29	7	0	1	70	Validation
80	1	170	aki_after48	1	1	28	0	40	1	3	1	0	55	10	0	0	80	Derivation
57	0	165	aki_Acq	1	1	25	0	75	0	3	1	0	49	.	3	1	68	Derivation
80	0	165	no aki	0	0	24	0	67	1	1	1	0	42	.	0	0	65	Validation
70	0	160	aki_Acq	3	1	25	0	18	1	5	1	1	28	5	3	1	63	Derivation
54	1	180	no aki	0	0	25	0	112	1	1	1	0	40	10	3	0	80	Derivation
83	0	155	aki_Acq	3	1	35	0	47	1	4	1	0	41	8	1	1	85	Derivation
72	1	170	no aki	0	0	24	1	65	1	2	1	0	80	10	0	0	70	Derivation
54	1	175	no aki	0	0	24	0	97	0	3	1	0	81	8	0	0	75	Derivation
71	1	175	no aki	0	0	26	0	86	1	1	1	0	51	6	0	1	80	Derivation
72	1	180	aki_entro48	1	1	25	0	62	0	6	1	0	43	8	4	0	80	Derivation
67	1	170	aki_entro48	1	1	26	0	40	0	1	1	0	30	8	0	0	75	Derivation
44	0	165	no aki	0	0	25	0	111	0	6	1	0	24	8	0	1	67	Derivation
52	0	170	no aki	0	0	24	0	95	0	2	1	1	28	0	3	0	70	Derivation
57	1	170	aki_Acq	1	1	26	0	82	0	1	1	1	42	6	3	0	75	Validation
38	1	178	no aki	0	0	24	0	58	0	1	1	0	39	.	0	1	77	Derivation
86	1	175	no aki	0	0	34	1	91	1	4	1	0	51	8	0	1	105	Validation
51	0	168	no aki	0	0	27	0	101	1	2	1	0	53	7	3	0	75	Validation
83	0	165	aki_Acq	2	1	25	0	36	0	2	1	0	42	8	1	1	68	Derivation
48	1	185	no aki	0	0	28	0	104	0	2	1	0	41	8	0	1	95	Derivation
81	1	175	no aki	0	0	24	0	76	1	3	1	0	43	11	4	0	75	Derivation
43	0	165	no aki	0	0	20	0	109	0	2	1	1	46	5	1	0	55	Derivation
63	1	170	no aki	0	0	24	0	73	0	1	1	0	57	4	0	1	70	Derivation
92	1	170	aki_entro48	2	1	21	0	40	1	3	1	0	39	6	1	1	60	Derivation
87	0	174	no aki	0	0	28	0	45	1	1	1	0	38	5	0	1	85	Derivation
71	1	170	no aki	0	0	24	0	95	1	3	1	0	41	6	0	0	70	Validation
69	1	150	aki_Acq	1	1	31	0	55	0	1	1	0	49	7	1	0	70	Validation
75	1	170	aki_entro48	2	1	24	0	79	0	10	1	0	46	10	4	1	70	Derivation
84	1	175	no aki	0	0	24	0	76	1	2	1	0	37	5	0	1	73	Derivation
33	1	186	no aki	0	0	19	0	186	0	1	1	0	34	8	0	0	65	Validation
80	1	175	aki_after48	3	1	23	0	77	0	3	1	1	39	6	3	0	70	Validation
71	1	192	no aki	0	0	30	0	80	1	3	1	0	33	.	0	1	110	Derivation
60	1	175	no aki	0	0	24	0	93	0	1	1	1	42	5	3	0	75	Validation
45	1	180	no aki	0	0	26	0	88	0	2	1	1	38	.	0	1	85	Validation
52	1	175	aki_entro48	1	1	29	1	134	0	5	1	1	95	15	4	0	90	Derivation
61	1	170	no aki	0	0	31	0	95	1	3	1	0	99	12	0	0	90	Derivation
47	0	160	no aki	0	0	23	0	105	0	4	1	0	44	6	4	1	60	Validation
78	1	175	no aki	0	0	23	1	84	0	2	1	0	38	8	3	1	69	Validation
69	0	170	aki_entro48	1	1	33	1	69	1	8	1	0	24	9	0	0	95	Validation
97	0	170	no aki	0	0	22	0	31	0	6	1	0	35	8	0	0	65	Derivation
69	0	170	no aki	0	0	24	0	86	0	1	1	0	38	0	4	1	70	Derivation
30	1	165	no aki	0	0	24	0	119	0	4	1	0	28	0	0	0	65	Derivation
76	1	180	aki_entro48	1	1	23	0	79	1	2	1	1	31	0	0	0	75	Validation
72	1	175	aki_entro48	1	1	24	0	69	0	3	1	.	45	9	4	0	73	Derivation
82	0	170	no aki	0	0	24	0	89	0	1	1	0	37	5	3	1	70	Derivation
67	1	170	aki_entro48	3	1	42	1	16	1	2	1	1	31	14	4	0	120	Derivation
68	0	170	aki_Acq	2	1	24	1	19	1	4	1	1	39	7	4	1	70	Derivation
30	0	175	aki_Acq	1	1	21	0	65	0	2	1	1	30	0	4	0	65	Derivation
82	1	170	aki_entro48	1	1	31	1	78	1	2	1	0	35	10	2	0	90	Derivation
72	0	169	no aki	0	0	24	0	109	0	1	1	1	40	7	3	0	68	Derivation
36	1	173	aki_entro48	2	1	21	0	28	0	4	1	0	44	.	0	0	63	Derivation
35	1	175	no aki	0	0	29	1	157	0	2	1	1	35	8	4	1	90	Derivation
45	1	178	aki_Acq	1	1	25	0	18	1	1	1	0	40	8	0	0	80	Derivation
34	0	175	no aki	0	0	20	0	77	0	1	1	0	34	8	0	0	60	Derivation
55	1	165	no aki	0	0	22	0	102	0	1	1	0	35	10	4	0	60	Derivation
81	0	165	no aki	0	0	23	0	91	1	1	1	1	35	6	4	1	62	Derivation
76	1	180	no aki	0	0	20	0	87	0	2	1	0	40	8	4	1	66	Derivation
58	1	180	aki_Acq	2	1	28	0	52	0	9	1	1	41	8	3	0	90	Derivation
19	0	150	no aki	0	0	31	0	138	0	3	1	0	33	0	0	1	69	Derivation
27	0	168	aki_Acq	1	1	23	0	109	0	1	1	0	37	8	0	0	65	Derivation
76	1	175	aki_Acq	1	1	31	1	57	1	1	1	0	33	8	4	0	95	Derivation
67	1	175	no aki	0	0	28	0	91	0	1	1	0	35	8	0	0	85	Validation
38	1	175	no aki	0	0	26	.	115	0	4	1	0	40	6	3	1	80	Validation
63	1	180	aki_Acq	1	1	43	1	48	1	1	1	0	74	10	3	0	140	Derivation
77	1	174	no aki	0	0	24	1	81	0	1	1	1	42	0	1	.	72	Derivation
43	0	170	no aki	0	0	20	0	108	0	3	1	0	36	6	3	0	59	Derivation
86	0	160	no aki	0	0	19	0	86	1	1	1	1	44	.	1	1	48	Validation
39	0	155	aki_Acq	1	1	24	0	120	0	3	1	1	30	7	2	0	58	Derivation
64	1	170	aki_entro48	1	1	28	0	94	0	3	1	0	37	8	3	0	80	Derivation
26	1	175	no aki	0	0	25	0	124	0	1	1	0	41	0	0	0	77	Derivation
73	0	157	no aki	0	0	24	0	75	1	4	1	0	70	10	2	0	60	Derivation
48	0	165	aki_entro48	1	1	20	0	54	0	6	1	0	27	.	4	0	55	Validation
73	1	175	aki_entro48	1	1	29	0	80	1	1	1	0	33	5	4	1	90	Derivation
66	1	175	no aki	0	0	34	0	61	1	4	1	0	45	9	1	0	105	Derivation
81	0	165	no aki	0	0	22	0	70	1	2	1	0	79	.	0	0	60	Validation
27	1	185	aki_Acq	1	1	22	0	136	0	2	1	0	43	6	0	1	75	Validation
27	1	190	aki_Acq	1	1	25	0	111	0	2	1	0	41	10	0	1	90	Validation
52	0	165	no aki	0	0	25	0	104	0	1	1	1	34	5	0	1	68	Derivation
84	1	180	no aki	0	0	34	0	52	1	4	1	0	37	.	0	0	110	Validation
58	1	180	aki_entro48	1	1	25	0	71	1	2	1	0	35	8	0	1	80	Derivation
69	1	175	no aki	0	0	23	0	59	0	7	1	0	51	5	4	0	70	Derivation
30	0	170	no aki	0	0	35	0	111	0	8	1	0	22	6	1	0	100	Derivation
85	0	165	aki_Acq	2	1	24	0	25	1	3	1	0	34	6	3	1	64	Derivation
84	0	170	no aki	0	0	20	0	68	1	2	1	0	37	0	1	0	58	Validation
52	1	175	aki_entro48	2	1	23	0	32	0	2	1	1	34	6	0	0	70	Derivation
70	1	180	aki_entro48	3	1	29	0	43	1	2	1	0	56	10	4	1	95	Derivation
56	1	175	no aki	0	0	19	0	119	0	1	1	1	63	8	1	0	57	Validation
33	0	167	no aki	0	0	22	0	136	0	3	1	0	30	7	0	1	60	Validation
53	1	182	aki_entro48	3	1	39	1	35	0	2	1	0	61	5	4	0	130	Derivation
76	1	165	no aki	0	0	22	0	113	1	2	1	1	43	9	0	0	60	Derivation
33	1	175	no aki	0	0	26	0	127	0	1	1	0	42	6	0	1	80	Derivation
71	0	165	no aki	0	0	20	0	94	0	2	1	1	49	9	1	0	55	Derivation
45	1	173	no aki	0	0	32	0	103	0	1	1	0	34	.	0	0	95	Derivation
59	1	180	no aki	0	0	26	0	95	0	1	1	0	51	8	0	1	85	Validation
53	1	168	aki_entro48	1	1	41	0	101	0	2	1	0	62	8	0	0	115	Derivation
54	1	170	no aki	0	0	24	0	97	0	4	1	0	34	0	0	0	70	Validation
77	1	175	aki_entro48	1	1	29	0	85	1	1	1	0	36	10	0	0	90	Derivation
82	0	155	no aki	0	0	21	0	46	1	4	1	0	26	0	1	0	50	Validation
85	0	165	no aki	0	0	22	0	19	1	5	1	0	25	8	4	0	60	Validation
39	0	165	aki_Acq	1	1	24	0	112	0	2	1	0	39	0	0	0	65	Derivation
50	1	160	no aki	0	0	25	0	106	0	1	1	0	54	8	0	0	65	Derivation
77	0	175	aki_Acq	2	1	26	0	88	0	2	1	0	54	7	4	1	80	Derivation
47	0	165	no aki	0	0	18	0	109	0	2	1	1	35	14	4	0	50	Derivation
53	1	180	no aki	0	0	40	0	65	0	2	1	1	43	9	0	0	130	Derivation
84	1	172	aki_entro48	1	1	26	1	50	1	2	1	0	67	8	0	0	76	Validation
72	1	175	no aki	0	0	23	0	94	0	1	1	0	54	6	0	0	70	Validation
56	0	170	aki_Acq	1	1	24	0	39	0	1	1	1	40	0	0	0	70	Derivation
73	0	165	no aki	0	0	24	0	95	1	3	1	0	38	9	3	0	65	Derivation
74	1	170	no aki	0	0	28	0	74	0	2	1	1	43	6	0	1	80	Validation
47	1	175	no aki	0	0	24	0	68	0	2	1	0	33	8	4	0	75	Derivation
69	1	185	aki_Acq	1	1	34	1	67	1	2	1	1	48	7	4	1	115	Validation
79	1	175	aki_entro48	1	1	26	0	68	1	9	1	1	54	0	2	0	80	Derivation
31	1	179	aki_Acq	2	1	22	0	133	0	1	1	1	37	0	0	0	72	Derivation
80	1	175	no aki	0	0	28	0	98	1	3	1	0	49	5	0	1	85	Derivation
59	0	170	no aki	0	0	22	0	97	0	2	1	0	.	5	4	1	65	Derivation
77	0	168	aki_after48	1	1	25	0	84	1	1	1	0	46	.	1	0	70	Derivation
73	0	155	no aki	0	0	29	0	86	0	1	1	0	34	.	0	0	70	Validation
82	0	165	aki_entro48	3	1	24	0	12	1	5	1	1	27	6	4	0	65	Derivation
74	1	180	aki_Acq	1	1	31	1	47	1	4	1	0	33	0	3	1	100	Derivation
79	1	170	aki_entro48	3	1	28	0	11	1	1	1	0	34	8	4	0	80	Validation
83	0	168	aki_Acq	1	1	28	0	63	0	1	1	0	81	8	3	0	79	Validation
66	1	175	aki_entro48	1	1	36	0	60	1	2	1	0	101	13	3	0	110	Validation
61	0	165	no aki	0	0	31	0	94	0	1	1	0	47	8	0	0	85	Derivation
69	0	169	no aki	0	0	23	0	91	0	3	2	0	39	6	0	0	67	Validation
78	0	170	aki_entro48	1	1	22	0	25	1	2	2	0	37	10	0	0	65	Validation
59	1	170	aki_entro48	1	1	22	0	49	1	1	2	0	67	8	4	0	65	Validation
73	1	170	no aki	0	0	29	0	66	1	8	2	0	42	6	3	0	85	Derivation
59	1	175	no aki	0	0	36	0	92	0	2	2	1	48	10	1	0	110	Derivation
54	0	168	no aki	0	0	25	1	81	0	10	2	0	57	10	4	0	70	Validation
51	0	160	no aki	0	0	20	0	70	0	2	2	0	28	0	0	1	50	Derivation
81	1	180	no aki	0	0	26	1	87	1	1	2	0	32	9	0	0	85	Derivation
51	1	184	aki_entro48	1	1	35	0	90	1	1	2	0	35	5	0	0	118	Derivation
60	1	185	aki_Acq	1	1	26	0	88	0	4	2	0	40	8	0	1	90	Derivation
48	1	180	no aki	0	0	28	0	65	0	9	2	0	38	8	0	0	90	Derivation
67	1	168	aki_after48	1	1	30	1	8	1	1	2	0	20	.	0	0	85	Validation
46	0	160	aki_Acq	3	1	27	0	10	0	3	2	0	28	0	0	1	70	Derivation
67	1	170	aki_Acq	1	1	24	0	89	1	2	2	1	26	0	0	0	70	Derivation
24	1	180	no aki	0	0	26	0	81	0	2	2	0	57	.	0	0	85	Validation
81	1	173	no aki	0	0	28	0	81	1	2	2	0	30	10	4	1	85	Validation
84	1	175	no aki	0	0	23	1	75	1	1	2	0	32	.	1	1	70	Derivation
83	1	180	no aki	0	0	23	0	85	1	1	2	0	36	7	0	0	75	Derivation
80	1	170	aki_Acq	1	1	29	1	59	1	2	2	0	44	7	4	1	85	Validation
81	1	180	no aki	0	0	31	0	70	1	2	2	1	35	10	1	0	100	Derivation
86	1	175	no aki	0	0	23	0	81	1	2	2	0	37	6	0	1	70	Derivation
58	1	180	aki_Acq	1	1	25	0	93	0	5	2	0	74	8	0	0	80	Derivation
78	0	168	aki_Acq	2	1	25	1	23	1	2	2	1	36	5	3	1	70	Validation
61	0	168	aki_entro48	3	1	27	1	4	1	18	2	0	37	9	0	0	75	Derivation
66	1	170	no aki	0	0	22	0	46	0	20	2	0	30	7	3	0	65	Derivation
81	1	175	no aki	0	0	23	0	76	1	3	2	.	40	.	0	1	70	Derivation
76	1	165	aki_Acq	1	1	22	1	48	1	2	2	0	72	8	1	0	60	Validation
50	0	158	aki_Acq	1	1	32	0	26	1	2	2	0	19	0	3	0	80	Validation
74	0	160	aki_entro48	3	1	25	1	78	1	15	2	0	33	6	3	0	65	Derivation
74	0	170	aki_entro48	3	1	24	0	25	1	2	2	0	31	.	4	0	70	Validation
35	0	165	no aki	0	0	21	0	133	0	1	2	0	50	0	0	0	57	Validation
79	0	160	no aki	0	0	25	0	125	1	2	2	0	43	.	1	0	65	Derivation
84	1	175	aki_after48	1	1	24	0	55	0	1	2	0	35	9	0	0	74	Validation
49	1	174	no aki	0	0	33	0	79	0	1	2	0	40	12	4	0	100	Derivation
82	0	165	no aki	0	0	26	1	71	1	4	2	1	41	0	0	0	70	Derivation
83	1	170	no aki	0	0	19	0	60	0	1	2	0	33	.	3	0	55	Derivation
82	1	175	aki_Acq	3	1	26	0	8	1	2	2	0	22	0	3	0	80	Validation
68	1	180	no aki	0	0	26	0	99	1	2	2	0	78	12	3	0	85	Derivation
76	1	175	aki_Acq	3	1	33	1	13	1	8	2	1	24	8	4	1	100	Derivation
44	1	185	no aki	0	0	32	0	108	1	1	2	0	41	10	0	0	110	Validation
68	1	170	no aki	0	0	15	0	94	0	2	2	0	44	8	4	0	45	Derivation
73	1	180	no aki	0	0	32	0	34	1	4	2	0	61	6	4	0	105	Derivation
80	1	170	no aki	0	0	29	0	89	0	1	2	0	83	10	0	0	85	Derivation
85	1	175	aki_entro48	1	1	29	0	29	1	5	2	0	28	6	3	1	90	Derivation
36	0	170	aki_Acq	2	1	22	0	81	0	1	2	0	30	6	0	1	65	Validation
69	1	170	no aki	0	0	24	0	92	1	2	2	0	45	10	3	1	70	Derivation
63	1	165	no aki	0	0	29	0	73	1	6	3	1	33	0	3	0	80	Derivation
47	0	160	aki_Acq	2	1	21	0	52	0	6	3	0	48	0	4	0	55	Validation
80	0	170	no aki	0	0	28	1	43	1	3	3	0	13	8	1	0	80	Validation
71	0	165	aki_after48	2	1	37	0	9	0	1	3	0	75	9	0	0	100	Validation
59	0	160	no aki	0	0	20	0	89	0	2	3	0	39	5	4	1	52	Derivation
77	0	170	no aki	0	0	25	1	89	1	2	3	0	55	10	0	0	72	Validation
62	1	186	aki_entro48	2	1	25	1	34	1	2	3	0	44	8	0	1	86	Validation
81	1	180	no aki	0	0	23	0	72	0	1	3	0	33	10	0	1	75	Validation
48	0	165	no aki	0	0	24	0	119	0	1	3	0	43	.	1	0	65	Derivation
64	1	170	no aki	0	0	17	0	116	0	2	3	0	37	7	0	1	50	Derivation
69	1	175	aki_entro48	2	1	24	1	44	1	7	3	0	39	10	4	0	75	Validation
83	0	170	aki_entro48	2	1	21	0	27	0	4	3	0	50	6	4	1	60	Derivation
55	1	180	aki_Acq	2	1	29	0	49	0	4	3	0	36	0	4	0	93	Validation
48	1	180	no aki	0	0	23	0	69	0	7	3	0	39	8	4	0	75	Derivation
64	1	170	aki_Acq	2	1	26	0	83	0	7	3	0	80	7	3	0	75	Derivation
62	1	170	aki_Acq	1	1	29	0	59	0	2	3	1	41	10	0	0	85	Derivation
67	0	168	no aki	0	0	28	1	36	1	2	3	0	33	.	0	0	80	Derivation
59	1	165	no aki	0	0	24	0	98	0	9	3	0	30	0	0	1	65	Derivation
64	1	175	no aki	0	0	24	0	93	0	4	3	0	40	10	4	0	75	Derivation
46	0	175	aki_Acq	1	1	28	0	90	0	3	3	1	40	8	0	1	85	Validation
57	1	170	no aki	0	0	32	0	51	1	3	3	1	63	0	4	1	93	Derivation
82	0	160	no aki	0	0	20	0	85	0	2	3	0	34	.	0	0	52	Derivation
86	1	175	aki_Acq	1	1	16	0	24	1	2	3	1	46	6	1	0	50	Derivation
92	0	165	no aki	0	0	21	1	57	0	8	3	0	41	0	0	0	56	Derivation
34	1	180	aki_Acq	2	1	25	0	64	0	4	3	1	34	0	0	1	80	Validation
74	0	160	aki_entro48	3	1	41	0	19	1	2	3	0	77	8	3	0	105	Derivation
83	1	175	aki_Acq	2	1	28	0	27	1	2	3	0	39	0	3	0	85	Derivation
54	1	180	no aki	0	0	28	0	83	0	6	3	0	41	0	0	0	90	Derivation
56	1	168	aki_Acq	2	1	47	0	34	0	3	3	0	57	0	1	0	133	Derivation
61	1	170	aki_entro48	2	1	26	0	36	1	2	3	0	27	.	4	0	75	Validation
88	0	160	no aki	0	0	21	0	37	1	10	3	0	31	.	4	0	55	Derivation
78	0	169	no aki	0	0	27	0	65	1	3	4	0	45	0	4	1	78	Validation
71	1	175	aki_Acq	2	1	39	0	37	0	3	4	0	41	12	4	0	120	Validation
31	0	170	no aki	0	0	21	0	117	0	1	4	0	39	7	4	1	62	Derivation
53	0	160	aki_Acq	3	1	20	1	47	0	2	4	0	34	8	3	0	50	Derivation
73	1	180	aki_entro48	1	1	31	1	67	1	2	4	0	33	10	0	0	100	Validation
74	1	175	aki_after48	2	1	34	0	25	1	3	4	0	59	8	4	0	103	Validation
47	1	185	no aki	0	0	29	0	119	0	2	4	0	55	6	1	1	100	Derivation
78	0	160	no aki	0	0	20	0	59	1	3	4	0	87	5	4	0	50	Derivation
67	1	175	no aki	0	0	20	0	17	0	3	4	1	59	.	3	0	60	Derivation
82	0	160	aki_Acq	3	1	21	0	8	0	3	4	0	42	0	0	0	55	Derivation
89	1	168	aki_entro48	1	1	16	0	79	1	9	4	0	42	4	4	0	45	Derivation
76	0	180	aki_Acq	3	1	19	0	25	1	2	4	0	66	10	3	0	60	Validation
70	0	160	aki_Acq	3	1	23	0	25	1	2	4	0	73	10	1	0	60	Validation
77	0	160	aki_entro48	1	1	33	0	57	1	4	4	1	55	6	4	0	85	Validation
78	1	178	no aki	0	0	24	1	65	1	4	4	0	33	10	4	0	75	Derivation
83	0	165	aki_entro48	2	1	19	0	41	0	5	4	0	39	.	4	0	50	Derivation
63	0	175	aki_Acq	1	1	34	0	41	0	1	4	0	43	10	1	0	105	Derivation
68	1	175	no aki	0	0	26	0	88	0	5	4	1	82	10	0	0	80	Derivation
71	1	170	no aki	0	0	26	0	113	0	2	4	0	33	7	3	0	75	Derivation
55	0	165	no aki	0	0	44	0	64	0	13	4	0	27	9	0	0	120	Validation
68	0	160	no aki	0	0	27	0	99	1	1	4	0	34	7	0	1	69	Validation
41	0	170	no aki	0	0	22	0	112	0	1	5	0	28	0	0	1	65	Validation
65	1	178	aki_Acq	1	1	28	0	81	1	7	5	1	34	8	3	1	90	Validation
66	1	180	no aki	0	0	34	1	114	0	2	5	1	42	8	0	0	110	Derivation
83	1	170	no aki	0	0	29	1	85	1	4	5	0	41	10	0	0	85	Derivation
72	0	147	aki_Acq	1	1	36	1	65	0	2	5	0	36	8	3	0	77	Derivation
58	1	178	aki_Acq	1	1	28	0	64	1	6	5	0	24	0	3	1	90	Derivation
79	1	170	aki_Acq	2	1	28	0	72	0	2	5	0	84	0	0	0	80	Derivation
84	0	160	aki_entro48	2	1	23	1	28	1	5	5	0	52	8	4	0	58	Derivation
83	0	160	aki_entro48	1	1	25	0	40	1	3	5	0	45	6	1	0	65	Validation
87	1	170	aki_entro48	1	1	24	0	44	1	9	5	0	32	5	1	0	70	Derivation
51	1	175	no aki	0	0	13	0	113	0	2	5	0	44	0	3	1	40	Validation
29	0	170	aki_after48	1	1	26	0	38	0	1	5	0	58	.	4	0	74	Validation
73	1	180	no aki	0	0	26	0	89	0	7	5	0	31	8	0	0	85	Validation
82	0	168	aki_Acq	2	1	24	0	24	1	3	5	1	38	.	3	0	67	Derivation
78	1	175	aki_entro48	2	1	25	0	42	0	9	5	0	67	8	4	0	75	Derivation
72	1	170	aki_entro48	2	1	28	0	38	1	9	5	0	27	.	3	0	80	Derivation
78	0	170	aki_Acq	3	1	28	0	25	1	6	5	1	29	.	3	0	80	Derivation
80	0	160	aki_entro48	3	1	31	0	25	0	9	5	0	40	6	4	0	80	Derivation
44	1	175	aki_Acq	2	1	26	0	72	0	10	5	0	27	10	0	0	80	Derivation
43	0	170	aki_entro48	3	1	22	0	52	1	4	6	0	39	10	0	1	65	Derivation
54	0	165	no aki	0	0	28	0	95	0	2	6	0	29	8	3	0	75	Derivation
71	1	180	no aki	0	0	28	0	95	1	1	6	0	37	8	0	0	92	Derivation
84	1	170	aki_entro48	1	1	29	0	68	1	2	6	1	62	8	3	0	85	Derivation
87	0	165	aki_Acq	3	1	31	1	6	1	5	6	1	31	0	3	0	85	Validation
87	0	155	aki_Acq	3	1	21	0	23	1	3	6	0	27	.	3	1	50	Validation
68	1	180	aki_after48	1	1	23	1	36	1	17	6	0	54	6	4	1	75	Derivation
76	0	160	aki_entro48	2	1	27	1	26	1	2	6	0	29	8	3	0	70	Derivation
84	1	170	aki_after48	1	1	26	0	66	1	4	6	0	34	9	1	0	75	Derivation
88	1	172	aki_entro48	1	1	27	0	78	1	1	6	0	35	8	4	0	80	Validation
78	1	175	aki_entro48	2	1	25	1	30	1	2	6	0	50	.	5	0	75	Derivation
69	0	155	aki_entro48	1	1	25	0	29	1	2	6	0	41	8	3	0	60	Derivation
67	0	162	aki_after48	1	1	25	0	73	0	6	7	0	67	5	4	0	65	Derivation
77	0	165	no aki	0	0	29	0	75	0	2	7	1	37	0	1	1	80	Validation
68	1	170	aki_entro48	1	1	35	1	91	1	9	7	0	39	5	4	0	100	Validation
76	1	171	aki_Acq	3	1	24	1	69	1	10	7	0	33	0	3	0	69	Derivation
83	1	170	aki_entro48	1	1	21	0	70	0	2	8	0	33	4	3	1	60	Derivation
36	0	162	no aki	0	0	11	0	112	0	3	8	0	60	.	1	0	30	Validation
70	1	180	aki_Acq	1	1	25	0	45	1	14	8	1	39	6	3	0	80	Derivation
84	1	175	no aki	0	0	26	0	71	1	4	8	0	24	7	1	0	80	Validation
85	1	175	aki_Acq	3	1	34	0	17	1	2	8	1	35	10	3	0	104	Derivation
70	1	175	no aki	0	0	26	0	72	1	3	8	0	41	8	1	1	80	Validation
72	0	162	aki_Acq	2	1	36	0	29	1	3	8	0	34	.	4	0	95	Derivation
78	1	180	aki_entro48	1	1	31	0	64	1	1	8	1	33	0	1	1	100	Validation
64	1	175	aki_entro48	1	1	24	0	24	0	4	8	1	29	.	3	0	75	Validation
81	0	165	aki_entro48	2	1	28	0	19	1	5	9	0	27	6	4	0	75	Derivation
77	1	175	no aki	0	0	26	0	35	0	2	9	1	44	8	4	0	80	Derivation
40	1	175	aki_Acq	1	1	23	0	39	1	5	9	0	33	0	3	0	70	Validation
78	1	175	aki_Acq	1	1	24	0	70	1	2	9	0	35	0	0	1	75	Derivation
70	1	170	aki_entro48	2	1	35	0	46	1	6	9	0	35	10	4	0	100	Derivation
89	1	170	aki_entro48	1	1	31	0	31	1	3	9	0	29	6	1	1	90	Validation
67	0	160	no aki	0	0	29	0	73	1	4	9	0	55	10	4	0	75	Validation
25	0	165	aki_Acq	2	1	18	0	83	0	6	9	0	46	8	1	0	50	Derivation
72	1	174	aki_entro48	3	1	23	1	19	1	5	9	1	27	7	0	0	70	Derivation
77	0	160	aki_Acq	3	1	23	0	21	1	0	10	0	33	5	0	0	60	Validation
81	1	180	no aki	0	0	37	0	52	1	2	9	0	87	10	0	0	120	Derivation
62	1	176	aki_entro48	3	1	31	0	6	0	3	10	0	31	.	0	0	95	Derivation
